# Supplementary material for: Dementia Education for Workforce Excellence: Evaluation of a Novel Bichronous Approach
Source: Healthcare (Basel). 2024 Mar 5;12(5):590. doi: 10.3390/healthcare12050590 (PMC10931610; doi:10.3390/healthcare12050590)
Supplement: Supplementary file 1 [file healthcare-12-00590-s001.zip]

Archive with 1 entries (1 files):
- healthcare-2844806-supplementary.pdf
